# Supplementary material for: Colour Variants in Siberian Cats: A Comprehensive Review of Phenotype, Genetics, and Breed Registry Standards
Source: Genes (Basel). 2026 Feb 9;17(2):208. doi: 10.3390/genes17020208 (PMC12941195; doi:10.3390/genes17020208)
Supplement: Supplementary file 1 [file genes-17-00208-s001.zip]

Archive with 1 entries (1 files):
- genes-4018633-supplementary.pdf
